# Supplementary material for: Identification of key lipid metabolism-related genes in Alzheimer’s disease
Source: Lipids Health Dis. 2023 Sep 22;22:155. doi: 10.1186/s12944-023-01918-9 (PMC10515010; doi:10.1186/s12944-023-01918-9)
Supplement: Supplementary file 2 — Supplementary Material 2 [file 12944_2023_1918_MOESM2_ESM.xlsx]

## Sheet: Sheet1
Supplementary Tables
Table S1. Details of the datasets included in the present study
Table S2. Lipid metabolism-related genes obtained from Molecular Signatures Database

## Sheet: Table S1
Table S1. Details of the datasets included in the present study
Accession ID	Platform	Samples	Tissue	Experiment type	Data download
GSE122063	GPL16699	56 AD cortex tissues vs. 44 control cortex tissues	Frontal cortex & Temporal cortex	Microarray	https://www.ncbi.nlm.nih.gov/geo/query/acc.cgi?acc=GSE122063
GSE132903	GPL10558	97 AD cortex tissues vs. 98 control cortex tissues	Middle temporal gyrus	Microarray	https://www.ncbi.nlm.nih.gov/geo/query/acc.cgi?acc=GSE132903
GSE33000	GPL4372	310 AD cortex tissues vs. 157 control cortex tissues	Prefrontal cortex	Microarray	https://www.ncbi.nlm.nih.gov/geo/query/acc.cgi?acc=GSE33000

## Sheet: Table S2
Table S2. Lipid metabolism-related genes obtained from Molecular Signatures Database
Lipid metabolism-related gene sets	Lipid metabolism-related genes
HALLMARK_FATTY_ACID_METABOLISM	ACAA1
	ACAA2
	ACADL
	ACADM
	ACOT8
	ACOX1
	ACSL1
	ALDH3A2
	MIX23
	CPT2
	CYP4A11
	DECR1
	ECH1
	ECI1
	ELOVL5
	FABP1
	FABP2
	HADH
	HIBCH
	HMGCL
	HSD17B11
	IDH1
	ME1
	MGLL
	MLYCD
	PCBD1
	RETSAT
	S100A10
	SUCLG1
	VNN1
	EHHADH
	ALDH9A1
	HADHB
	ECHS1
	ACADS
	CA2
	HSD17B10
	ALDH1A1
	ACADVL
	HSD17B4
	CA4
	ADH1C
	ADH7
	PTS
	MAOA
	HAO2
	HSD17B7
	MCEE
	ACAT2
	AUH
	HPGD
	FH
	HMGCS2
	ALAD
	GPD1
	ACO2
	CBR1
	GRHPR
	ACOT2
	G0S2
	MDH2
	HSP90AA1
	BCKDHB
	UROS
	YWHAH
	LDHA
	CRYZ
	RDH16
	INMT
	UGDH
	GSTZ1
	IDH3B
	MDH1
	CRAT
	ETFDH
	CD36
	ECI2
	SDHD
	ACSL5
	HSDL2
	HMGCS1
	SDHC
	CD1D
	GCDH
	GPD2
	ALDH3A1
	SLC22A5
	PDHB
	TDO2
	FASN
	NBN
	PSME1
	PPARA
	NCAPH2
	BPHL
	ODC1
	CA6
	DLD
	HCCS
	EPHX1
	DLST
	FMO1
	AOC3
	UROD
	CPT1A
	KMT5A
	UBE2L6
	MIF
	SUCLG2
	CPOX
	SMS
	CBR3
	NTHL1
	CIDEA
	IDI1
	AADAT
	REEP6
	HSPH1
	APEX1
	NSDHL
	ADIPOR2
	ACSL4
	ACSS1
	ENO3
	IDH3G
	LGALS1
	METAP1
	ALDOA
	ACSM3
	LTC4S
	D2HGDH
	ADSL
	SUCLA2
	SDHA
	XIST
	OSTC
	GLUL
	CYP4A22
	GABARAPL1
	AQP7
	CYP1A1
	PRDX6
	ERP29
	H2AZ1
	GAPDHS
	DHCR24
	GAD2
	PTPRG
	IL4I1
	TP53INP2
	PDHA1
	RAP1GDS1
	CEL
	BLVRA
	SERINC1
	BMPR1B
	RDH11
	ENO2
REACTOME_REGULATION_OF_LIPID_METABOLISM_BY_PPARALPHA	NFYA
	CREBBP
	ABCB4
	MED24
	NR1H4
	ALAS1
	NR1H3
	MED17
	THRAP3
	MED29
	ME1
	NFYC
	RORA
	SREBF1
	FDFT1
	SMARCD3
	NCOA1
	MED15
	EP300
	TRIB3
	TBL1X
	MED25
	MED26
	SULT2A1
	NRF1
	AHR
	MED13
	MED31
	PPARGC1A
	CPT1A
	APOA5
	CCNC
	MED23
	FAM120B
	HMGCS1
	HMGCR
	FHL2
	ACADM
	APOA1
	MED28
	NFYB
	MED13L
	G0S2
	NCOA3
	MED20
	MED1
	NR1D1
	SIN3B
	SLC27A1
	HELZ2
	MED18
	NR1H2
	PPARG
	GPS2
	CDK8
	MED10
	BMAL1
	MED6
	HMGCS2
	GRHL1
	CLOCK
	CD36
	AGT
	MED4
	TGS1
	GLIPR1
	NCOA2
	CYP1A1
	MED9
	NCOR1
	CARM1
	RGL1
	ARNT
	TNFRSF21
	TIAM2
	PLIN2
	MED22
	ANKRD1
	FADS1
	ACSL1
	MED21
	CDK19
	PPARGC1B
	MED7
	MED19
	CPT2
	APOA2
	MED8
	MED27
	ACOX1
	MED11
	FABP1
	MED30
	ABCA1
	PEX11A
	ANGPTL4
	CYP7A1
	SIN3A
	NPAS2
	HDAC3
	ARNT2
	ESRRA
	MED16
	CHD9
	TBL1XR1
	MED14
	MED12
	SP1
	RXRA
	PPARA
	CYP4A11
	MTF1
	NCOR2
	TXNRD1
	NCOA6
	SREBF2
	RXRB
	UGT1A9
REACTOME_METABOLISM_OF_LIPIDS	NFYA
	CYP51A1
	MTMR7
	NDUFAB1
	ACSM3
	CREBBP
	TSPOAP1
	PON1
	CROT
	ABCB4
	GDE1
	OSBPL7
	AGK
	ALDH3B1
	ARSD
	PNPLA4
	MED24
	STARD3NL
	ABHD5
	PIK3C2A
	MBTPS2
	NR1H4
	ELOVL5
	ALOX5
	DPEP1
	AGPS
	CYP24A1
	OSBPL5
	ALAS1
	NR1H3
	AGPAT4
	PNPLA6
	CYP46A1
	PI4K2B
	INPP4A
	MED17
	HEXB
	PIK3CB
	PLEKHA5
	MSMO1
	THRAP3
	GALC
	TBXAS1
	ACAA1
	ARSF
	DGAT2
	SPHK2
	MED29
	MTMR1
	CTSA
	FAR2
	ME1
	NFYC
	ELOVL1
	IDI1
	PLPP1
	ACSL4
	RORA
	PLA2G10
	SLC44A1
	GBA2
	CHAT
	CSNK2A2
	OSBPL3
	PRKACA
	ALDH3A2
	SREBF1
	ACADVL
	ABCB11
	PTGS2
	MGLL
	HACD3
	ACAT1
	PLD1
	ACACB
	ACER3
	PIK3C3
	SYNJ2
	OSBPL6
	LIPE
	FDFT1
	LRP2
	AACS
	SMARCD3
	OXCT1
	SLC27A5
	STARD7
	SLCO1A2
	NCOA1
	HADHA
	AKR1B1
	CPNE3
	DDHD2
	HSD17B2
	ACOX3
	MTMR2
	HSD17B14
	ACHE
	PGS1
	LPCAT2
	CRLS1
	SPTLC1
	CERS4
	PITPNM2
	OSBPL8
	PITPNM3
	PTGS1
	CRAT
	ACOT7
	SCD
	HSD3B7
	TECR
	MED15
	GGT5
	GGT1
	SLC25A1
	PLA2G3
	CYP2D6
	SBF1
	CHKB
	MCAT
	ARSA
	TSPO
	MTMR3
	PNPLA5
	PNPLA3
	SLC25A17
	EP300
	CERK
	ABHD4
	DDHD1
	SPTLC2
	LGMN
	SLC10A1
	CPNE6
	SEC23A
	TRIB3
	CSNK2A1
	CDS2
	ACOT8
	VAPA
	LPIN2
	STS
	TBL1X
	ABCD1
	BMX
	MTMR8
	TAFAZZIN
	PCYT1B
	GLA
	GDPD3
	VAC14
	SMPD3
	PLA2G15
	FA2H
	MLYCD
	ABCC1
	UBE2I
	CDIPT
	ACSBG1
	DECR1
	SQLE
	MTMR9
	ASAH1
	LHB
	MED25
	MED26
	PLD3
	PIAS4
	PRKD2
	PLIN3
	SULT2A1
	PLA2G4C
	PLEKHA4
	PIK3R2
	PIK3CG
	PON3
	PON2
	CAV1
	PLEKHA8
	MOGAT3
	NRF1
	AHR
	PRKAG2
	PTGR1
	PIP5K1B
	PTGDS
	PHYH
	CUBN
	PLEKHA1
	ACBD5
	MTMR4
	KPNB1
	MED13
	MED31
	HSD17B1
	ALOX12
	ABCC3
	DHRS7B
	INPP4B
	PPARGC1A
	SC5D
	OSBP
	CPT1A
	APOA5
	PTPMT1
	PITPNM1
	CHKA
	MVK
	PTGES3
	CYP27B1
	ACSS3
	LTA4H
	ACAD10
	VDR
	CHPT1
	LPCAT3
	SLCO1B3
	PPARD
	CCNC
	MED23
	ACOT13
	FIG4
	HSD17B8
	FAM120B
	HMGCS1
	HMGCR
	CERT1
	ARSB
	SEC24A
	EHHADH
	PCCB
	BCHE
	SCAP
	PIKFYVE
	POMC
	GPD2
	ACADL
	PECR
	NEU2
	FHL2
	PRKD3
	PLEKHA3
	DHCR24
	SCP2
	MECR
	PLA2G4A
	HAO2
	GNPAT
	ACADM
	PLA2G2D
	HMGCL
	PIK3R3
	FAAH
	HSD11B1
	OSBPL9
	ESYT2
	APOA1
	ELOVL4
	MED28
	RAB14
	KDSR
	ACOT2
	ELOVL3
	GPAM
	ACAT2
	NFYB
	EPHX2
	PLBD1
	FABP3
	PIK3CA
	OCRL
	AKR1D1
	ACADS
	MED13L
	ACOT9
	ORMDL2
	LPGAT1
	G0S2
	PLA2G12A
	ACSL3
	MOGAT1
	NCOA3
	VAPB
	PTGIS
	MCEE
	MED20
	SLC10A2
	MBOAT7
	INSIG2
	MED1
	GPCPD1
	NR1D1
	SGPP1
	PLAAT1
	PLA2G5
	SIN3B
	ECHS1
	SRD5A3
	ORMDL1
	SUMF2
	PLD2
	SLC44A2
	SLC27A1
	ACSBG2
	HELZ2
	CYP2E1
	PNPLA7
	OSBPL2
	MED18
	HSD17B3
	PPT1
	HACL1
	NR1H2
	ACLY
	STARD3
	PRKAB2
	PPARG
	HSD17B7
	RAN
	INPP5K
	GPS2
	ALDH3B2
	LPIN3
	TPTE2
	CDK8
	ALOX5AP
	PEMT
	PIK3C2B
	CSNK1G2
	PLAAT4
	PLAAT2
	MED10
	MORC2
	BMAL1
	SBF2
	HSD17B4
	MED6
	HMGCS2
	CEPT1
	ARF3
	GRHL1
	LPIN1
	SLCO1B1
	CYP2J2
	FADS2
	CLOCK
	CD36
	PNPLA8
	HILPDA
	CGA
	B4GALNT1
	SMPD2
	AGT
	CYP27A1
	MED4
	SMPD4
	BAAT
	TGS1
	FDX1
	CYP19A1
	SLC44A5
	SELENOI
	HADHB
	CYP1B1
	CYP2C9
	CYP2C8
	CH25H
	GPAT3
	HADH
	SEC24B
	PIK3C2G
	ETNK1
	GLIPR1
	GLTP
	MTMR6
	CERS5
	ESYT1
	FITM1
	PTGR2
	SLC27A2
	NCOA2
	CYP11A1
	CYP1A1
	CYP1A2
	NUDT7
	MBTPS1
	MED9
	NCOR1
	DPEP3
	PCTP
	ARSG
	OSBPL1A
	PIK3R5
	PLPP2
	CARM1
	PRKACB
	CYP4B1
	SLC44A3
	RGL1
	PI4KB
	PIP5K1A
	CERS2
	ARNT
	SLC27A3
	DEGS1
	ARF1
	MBOAT2
	LBR
	ETNK2
	PLEKHA6
	SUMF1
	RAB5A
	OSBPL10
	PLA1A
	SCD5
	GC
	FABP2
	CBR4
	SRD5A1
	PIK3R1
	TNFAIP8
	TNFRSF21
	MMUT
	HMGCLL1
	CYP39A1
	TIAM2
	EBP
	AWAT2
	NSDHL
	STAR
	PLIN2
	UGCG
	MED22
	PTGES2
	MIGA2
	PTGES
	IDI2
	INPP5E
	ANKRD1
	CYP17A1
	HSD17B12
	FADS1
	TM7SF2
	MTMR12
	PIP4K2A
	SEC24D
	THRSP
	MMAA
	AKR1C2
	ACSL1
	OLAH
	GPD1L
	SAR1B
	GGPS1
	MED21
	ACOXL
	PLA2R1
	LPCAT1
	GDPD1
	CERS3
	CYP2U1
	CDK19
	AGPAT5
	PI4K2A
	DBI
	PPARGC1B
	MED7
	PTDSS1
	MED19
	SAMD8
	CPT2
	ARSL
	PRXL2B
	LDLRAP1
	ABHD3
	ESYT3
	GDPD5
	GPAT4
	PLA2G2F
	APOA2
	SYNJ1
	CBR1
	PLA2G4D
	THEM4
	MED8
	AGPAT3
	LSS
	MED27
	FDPS
	CYP3A4
	CYP11B1
	PCYT1A
	BDH1
	FDXR
	ACOX1
	ALOX15
	MED11
	NEU3
	CYP4A22
	ACOT11
	PLPP3
	PRKAA2
	ACP6
	MAPKAPK2
	SGPP2
	HPGDS
	TNFAIP8L2
	ALPI
	PMVK
	GLB1L
	FABP1
	PPM1L
	CDS1
	PTPN13
	ALB
	MTMR14
	PLB1
	LIPH
	SLC51A
	SGMS2
	BDH2
	ETNPPL
	HPGD
	ELOVL7
	STARD4
	ARSK
	ENPP6
	ACSL6
	FABP7
	FABP5
	MED30
	ABCA1
	PRKACG
	MID1IP1
	SPTSSA
	INPPL1
	FAAH2
	PIP4P1
	CYP2C19
	HACD1
	SGPL1
	SMPD1
	MOGAT2
	PLD4
	PLIN1
	PEX11A
	PIP4K2C
	MTMR10
	ACSF2
	DPEP2
	ACAA2
	GPX4
	MVD
	GPD1
	ACER1
	ANGPTL4
	CYP7A1
	ECI1
	PLAAT5
	RAB4A
	ACOX2
	DEGS2
	MFSD2A
	PPT2
	GSTM4
	PLA2G4F
	INPP5D
	B3GALNT1
	SIN3A
	PLEKHA2
	AGPAT2
	FASN
	SERPINA6
	FABP6
	GLB1
	FABP4
	NPAS2
	HSD17B13
	ELOVL6
	PLA2G1B
	MTM1
	PIK3CD
	HDAC3
	PTEN
	CYP4F11
	CYP4F22
	ORMDL3
	MBOAT1
	CERS6
	SPTLC3
	STARD5
	ARNT2
	ACOT12
	PPP1CA
	CYP7B1
	DHCR7
	LCLAT1
	ACSM6
	ESRRA
	ARV1
	PHOSPHO1
	STARD6
	UGT8
	PTDSS2
	PCCA
	MED16
	GPX2
	SPHK1
	CIDEA
	ACBD7
	HSD11B2
	LPCAT4
	PLAAT3
	ACSF3
	RUFY1
	SEC24C
	ACER2
	CHD9
	ACOT4
	TBL1XR1
	GBA1
	PNPLA2
	SLC25A20
	CPNE7
	CYP11B2
	ALOXE3
	ALOX12B
	ALOX15B
	PLD6
	TMEM86B
	MED14
	CYP8B1
	MIGA1
	ARSJ
	PITPNB
	ACBD4
	ENPP7
	SPNS2
	TNFAIP8L3
	ARSI
	DGAT2L6
	ACOT1
	PRKD1
	PLA2G6
	NEU1
	MED12
	DGAT1
	INPP5J
	TNFAIP8L1
	SP1
	PCYT2
	CYP2R1
	PIP5K1C
	CYP4F2
	SLC51B
	GPAT2
	PPP1CC
	RXRA
	INSIG1
	CYP4F8
	CYP4F3
	PPARA
	CYP4A11
	AKR1C1
	CIDEC
	AGMO
	PLA2G4E
	PLA2G2A
	ASAH2
	SUMO2
	PLA2G2E
	MTF1
	HACD4
	LIPI
	AKR1C3
	THEM5
	PIK3R4
	GK2
	NCOR2
	SPTSSB
	GM2A
	ACSL5
	FITM2
	SLC22A5
	FABP12
	FAR1
	PSAP
	ELOVL2
	HSD17B11
	TXNRD1
	CYP21A2
	AKR1C4
	NCOA6
	ECI2
	OXCT2
	GK
	INPP5F
	SREBF2
	SGMS1
	HSD3B1
	HSD3B2
	NEU4
	AWAT1
	RXRB
	AGPAT1
	SLC44A4
	CSNK2B
	FABP9
	CPT1B
	ARSH
	ACOT6
	TECRL
	PLPP6
	HACD2
	SACM1L
	LTC4S
	HEXA
	PPP1CB
	NUDT19
	CPNE1
	STARD10
	CERS1
	CPTP
	AKR1B15
	GK3P
	ACBD6
	GPX1
	ACAD11
	UGT1A9
	PISD
	PI4KA
	AMACR
	DECR2
	PLA2G4B
	HTD2
	FDX2
	TPTE
	ACACA
	PIK3R6
	PIP4K2B
	SRD5A2
REACTOME_FATTY_ACID_METABOLISM	NDUFAB1
	ACSM3
	PON1
	CROT
	ELOVL5
	ALOX5
	DPEP1
	TBXAS1
	ACAA1
	ELOVL1
	ACSL4
	ALDH3A2
	ACADVL
	PTGS2
	HACD3
	ACACB
	HADHA
	ACOX3
	PTGS1
	CRAT
	ACOT7
	SCD
	TECR
	GGT5
	GGT1
	SLC25A1
	MCAT
	SLC25A17
	ACOT8
	ABCD1
	MLYCD
	ABCC1
	ACSBG1
	DECR1
	PON3
	PON2
	PRKAG2
	PTGR1
	PTGDS
	PHYH
	ACBD5
	ALOX12
	CPT1A
	PTGES3
	LTA4H
	ACAD10
	PPARD
	ACOT13
	HSD17B8
	EHHADH
	PCCB
	ACADL
	PECR
	SCP2
	MECR
	PLA2G4A
	HAO2
	ACADM
	FAAH
	ELOVL4
	ACOT2
	ELOVL3
	EPHX2
	ACADS
	ACOT9
	ACSL3
	PTGIS
	MCEE
	ECHS1
	ACSBG2
	HSD17B3
	PPT1
	HACL1
	ACLY
	PRKAB2
	ALOX5AP
	MORC2
	HSD17B4
	CYP2J2
	FADS2
	HADHB
	CYP1B1
	CYP2C9
	CYP2C8
	HADH
	PTGR2
	SLC27A2
	CYP1A1
	CYP1A2
	NUDT7
	DPEP3
	PCTP
	CYP4B1
	SLC27A3
	SCD5
	CBR4
	MMUT
	PTGES2
	PTGES
	HSD17B12
	FADS1
	THRSP
	MMAA
	ACSL1
	OLAH
	ACOXL
	CYP2U1
	DBI
	CPT2
	PRXL2B
	CBR1
	THEM4
	ACOX1
	ALOX15
	CYP4A22
	ACOT11
	PRKAA2
	MAPKAPK2
	HPGDS
	HPGD
	ELOVL7
	ACSL6
	MID1IP1
	FAAH2
	CYP2C19
	HACD1
	ACSF2
	DPEP2
	ACAA2
	GPX4
	ECI1
	ACOX2
	PPT2
	FASN
	ELOVL6
	CYP4F11
	CYP4F22
	ACOT12
	ACSM6
	PCCA
	GPX2
	ACBD7
	ACSF3
	ACOT4
	SLC25A20
	ALOXE3
	ALOX12B
	ALOX15B
	CYP8B1
	ACBD4
	ACOT1
	CYP4F2
	RXRA
	CYP4F8
	CYP4F3
	CYP4A11
	HACD4
	AKR1C3
	THEM5
	ACSL5
	SLC22A5
	ELOVL2
	ECI2
	AWAT1
	CPT1B
	ACOT6
	TECRL
	HACD2
	LTC4S
	NUDT19
	ACBD6
	GPX1
	ACAD11
	AMACR
	DECR2
	HTD2
	ACACA
WP_LIPID_METABOLISM_PATHWAY	ACLY
	PRKAA1
	PRKAA2
	PRKAB1
	PRKAB2
	HILPDA
	FASN
	PDHA1
	ACSBG1
	BCKDHA
	PNPLA2
	ACSS2
	PRKAR2B
	PRKAG2
	ACACA
	PRKAG1
	PRKAR1A
	LIPE
	PRKAR1B
	PRKAR2A
	PRKAG3
	ABHD5
	AKT3
	PLIN1
	PRKACA
	AKT1
	PRKACB
	AKT2
	PRKACG
KEGG_FATTY_ACID_METABOLISM	CPT1A
	CPT1C
	ACADS
	ALDH1B1
	ACADSB
	ACADL
	ALDH2
	ACADM
	CYP4A11
	ACAT2
	ACADVL
	ACAT1
	ACAA2
	HADH
	HADHB
	HADHA
	CYP4A22
	ADH7
	ADH6
	ACSL6
	ADH1B
	ADH1C
	ADH4
	ECHS1
	ADH5
	ALDH9A1
	ALDH3A2
	ACSL5
	ADH1A
	EHHADH
	GCDH
	ALDH7A1
	ACOX3
	ACSL1
	ACAA1
	CPT2
	CPT1B
	ACOX1
	ECI2
	ECI1
	ACSL3
	ACSL4
